# Supplementary material for: Formation of an exceptionally stable ketene during phototransformations of bicyclo[2.2.2]oct-5-en-2-ones having mixed chromophores
Source: Beilstein J Org Chem. 2020 Sep 15;16:2297–303. doi: 10.3762/bjoc.16.190 (PMC7509375; doi:10.3762/bjoc.16.190)
Supplement: File 2 — Photochemical studies and spectra (UV, IR, mass, 1H NMR, 13C NMR, DEPT-135) of all new compounds. [file Beilstein_J_Org_Chem-16-2297-s002.zip]

Archive with 5 entries (5 files):
- Spectral+Data-Asitanga.pdf
- Time+dependent+absorbance+spectra+of+10a.opj
- Time+dependent+absorbance+spectra+of+10b.opj
- UV-7a.OPJ
- UV-7b.OPJ
